# Supplementary material for: The Association of Inorganic Arsenic Exposure with Hypertension and High Blood Pressure Among African Caribbean Adults in Tobago
Source: Int J Environ Res Public Health. 2026 Apr 9;23(4):477. doi: 10.3390/ijerph23040477 (PMC13116142; doi:10.3390/ijerph23040477)
Supplement: Supplementary file 1 [file ijerph-23-00477-s001.zip]

Archive with 1 entries (1 files):
- ijerph-4186741-supplementary.pdf
